# Supplementary material for: Metabolic Changes in Serum and Milk of Holstein Cows in Their First to Fourth Parity Revealed by Biochemical Analysis and Untargeted Metabolomics
Source: Animals (Basel). 2024 Jan 26;14(3):407. doi: 10.3390/ani14030407 (PMC10854930; doi:10.3390/ani14030407)
Supplement: Supplementary file 1 [file animals-14-00407-s001.zip]

Archive with 1 entries (1 files):
- animals-2789495-supplementary.pdf
